# Supplementary material for: Inferring reaction network structure from single-cell, multiplex data, using toric systems theory
Source: PLoS Comput Biol. 2019 Dec 6;15(12):e1007311. doi: 10.1371/journal.pcbi.1007311 (PMC6919632; doi:10.1371/journal.pcbi.1007311)
Supplement: S1 Data — (ZIP) [file pcbi.1007311.s004.zip]

Archive with 7 entries (7 files):
- CB_simulation_complexgraph.txt
- CB_simulation_complexnames.txt
- CB_simulation_Y_matrix.txt
- GRN_simulation_complexgraph.txt
- GRN_simulation_complexnames.txt
- GRN_simulation_Y_matrix.txt
- readme.txt
