# Supplementary material for: Inferring reaction network structure from single-cell, multiplex data, using toric systems theory
Source: PLoS Comput Biol. 2019 Dec 6;15(12):e1007311. doi: 10.1371/journal.pcbi.1007311 (PMC6919632; doi:10.1371/journal.pcbi.1007311)
Supplement: S1 Data — (ZIP) [file pcbi.1007311.s004.zip › CB_simulation_complexnames.txt]

A
B
C
D
E
F
G
H
I
J
K
L
M
N
O
P
Q
R
S
T
A+B
A+C
A+D
A+E
A+F
A+G
A+H
A+I
A+J
A+K
A+L
A+M
A+N
A+O
A+P
A+Q
A+R
A+S
A+T
B+C
B+D
B+E
B+F
B+G
B+H
B+I
B+J
B+K
B+L
B+M
B+N
B+O
B+P
B+Q
B+R
B+S
B+T
C+D
C+E
C+F
C+G
C+H
C+I
C+J
C+K
C+L
C+M
C+N
C+O
C+P
C+Q
C+R
C+S
C+T
D+E
D+F
D+G
D+H
D+I
D+J
D+K
D+L
D+M
D+N
D+O
D+P
D+Q
D+R
D+S
D+T
E+F
E+G
E+H
E+I
E+J
E+K
E+L
E+M
E+N
E+O
E+P
E+Q
E+R
E+S
E+T
F+G
F+H
F+I
F+J
F+K
F+L
F+M
F+N
F+O
F+P
F+Q
F+R
F+S
F+T
G+H
G+I
G+J
G+K
G+L
G+M
G+N
G+O
G+P
G+Q
G+R
G+S
G+T
H+I
H+J
H+K
H+L
H+M
H+N
H+O
H+P
H+Q
H+R
H+S
H+T
I+J
I+K
I+L
I+M
I+N
I+O
I+P
I+Q
I+R
I+S
I+T
J+K
J+L
J+M
J+N
J+O
J+P
J+Q
J+R
J+S
J+T
K+L
K+M
K+N
K+O
K+P
K+Q
K+R
K+S
K+T
L+M
L+N
L+O
L+P
L+Q
L+R
L+S
L+T
M+N
M+O
M+P
M+Q
M+R
M+S
M+T
N+O
N+P
N+Q
N+R
N+S
N+T
O+P
O+Q
O+R
O+S
O+T
P+Q
P+R
P+S
P+T
Q+R
Q+S
Q+T
R+S
R+T
S+T
