# Supplementary material for: Inferring reaction network structure from single-cell, multiplex data, using toric systems theory
Source: PLoS Comput Biol. 2019 Dec 6;15(12):e1007311. doi: 10.1371/journal.pcbi.1007311 (PMC6919632; doi:10.1371/journal.pcbi.1007311)
Supplement: S1 Data — (ZIP) [file pcbi.1007311.s004.zip › GRN_simulation_complexnames.txt]

G_1
G_2
G_3
G_4
G_5
G_6
G_7
G_1+P_1
G_1+P_2
G_1+P_3
G_1+P_4
G_1+P_5
G_1+P_6
G_1+P_7
G_2+P_1
G_2+P_2
G_2+P_3
G_2+P_4
G_2+P_5
G_2+P_6
G_2+P_7
G_3+P_1
G_3+P_2
G_3+P_3
G_3+P_4
G_3+P_5
G_3+P_6
G_3+P_7
G_4+P_1
G_4+P_2
G_4+P_3
G_4+P_4
G_4+P_5
G_4+P_6
G_4+P_7
G_5+P_1
G_5+P_2
G_5+P_3
G_5+P_4
G_5+P_5
G_5+P_6
G_5+P_7
G_6+P_1
G_6+P_2
G_6+P_3
G_6+P_4
G_6+P_5
G_6+P_6
G_6+P_7
G_7+P_1
G_7+P_2
G_7+P_3
G_7+P_4
G_7+P_5
G_7+P_6
G_7+P_7
G_1^1
G_1^2
G_1^3
G_1^4
G_1^5
G_1^6
G_1^7
G_2^1
G_2^2
G_2^3
G_2^4
G_2^5
G_2^6
G_2^7
G_3^1
G_3^2
G_3^3
G_3^4
G_3^5
G_3^6
G_3^7
G_4^1
G_4^2
G_4^3
G_4^4
G_4^5
G_4^6
G_4^7
G_5^1
G_5^2
G_5^3
G_5^4
G_5^5
G_5^6
G_5^7
G_6^1
G_6^2
G_6^3
G_6^4
G_6^5
G_6^6
G_6^7
G_7^1
G_7^2
G_7^3
G_7^4
G_7^5
G_7^6
G_7^7
G_1^1+P_1
G_1^2+P_1
G_1^3+P_1
G_1^4+P_1
G_1^5+P_1
G_1^6+P_1
G_1^7+P_1
G_2^1+P_2
G_2^2+P_2
G_2^3+P_2
G_2^4+P_2
G_2^5+P_2
G_2^6+P_2
G_2^7+P_2
G_3^1+P_3
G_3^2+P_3
G_3^3+P_3
G_3^4+P_3
G_3^5+P_3
G_3^6+P_3
G_3^7+P_3
G_4^1+P_4
G_4^2+P_4
G_4^3+P_4
G_4^4+P_4
G_4^5+P_4
G_4^6+P_4
G_4^7+P_4
G_5^1+P_5
G_5^2+P_5
G_5^3+P_5
G_5^4+P_5
G_5^5+P_5
G_5^6+P_5
G_5^7+P_5
G_6^1+P_6
G_6^2+P_6
G_6^3+P_6
G_6^4+P_6
G_6^5+P_6
G_6^6+P_6
G_6^7+P_6
G_7^1+P_7
G_7^2+P_7
G_7^3+P_7
G_7^4+P_7
G_7^5+P_7
G_7^6+P_7
G_7^7+P_7
