# Supplementary material for: Inferring reaction network structure from single-cell, multiplex data, using toric systems theory
Source: PLoS Comput Biol. 2019 Dec 6;15(12):e1007311. doi: 10.1371/journal.pcbi.1007311 (PMC6919632; doi:10.1371/journal.pcbi.1007311)
Supplement: S1 Data — (ZIP) [file pcbi.1007311.s004.zip › readme.txt]

For figure 3, the kinetic parameters of the example simulations are provided as: 1) the adjacency matrix A of the reaction network of the simulation, 2) the corresponding names of the complexes in each node, and for convenience, 3) the stoichiomietric conversion matrix Y: complexes->species, which appears in the common decomposition of mass-action kinetics in, for example, [25].

For the GRN simulation, the provided adjacency matrix A does not include the protein degradation nodes/edges.
